# Supplementary material for: L161982 alleviates collagen-induced arthritis in mice by increasing Treg cells and down-regulating Interleukin-17 and monocyte-chemoattractant protein-1 levels
Source: BMC Musculoskelet Disord. 2017 Nov 16;18:462. doi: 10.1186/s12891-017-1819-3 (PMC5691865; doi:10.1186/s12891-017-1819-3)
Supplement: Additional file 1: — Raw data. Raw data of Table 1 and Fig. 4b. (XLSX 11 kb) [file 12891_2017_1819_MOESM1_ESM.xlsx]

## Sheet: Table1 
Table 1
Arthritis score	N1	n2	n3	n4	n5	n6	n7	n8
Blank	5	7	10	5	4	11	0	0
PBS	6	4	9	9	8	4
Celecoxib	3	4	3	2	5	5
L161982	4	5	6	3	5	6
Synovitis score
model-control	0	0	0	0	0	0
Blank	4	3	4	4	3	3
PBS	3	2	5	4	4	5
Celecoxib	2	1	1	1	3	1
L161982	2	3	1	1	2	2
Il-17
model-control	12.31	12.8	19.33	17.54	12.31	12.01
Blank	21.01	35.08	36.01	33.48	19.78	19.92
PBS	23.15	30.58	35.21	31.46	18.33	32.33
Celecoxib	6.1	7.31	16.71	15.59	12.07	6.13
L161982	8.16	15.62	17.81	10.14	12.41	16.98
MCP-1
model-control	11.1	12.71	14.97	10.08	12.01	17.7
Blank	27.12	32.34	35.11	29.08	31.44	26.09
PBS	29.46	28.91	36.9	27.11	29.41	29.41
Celecoxib	10.31	17.67	17.97	18.69	10.44	14.81
L161982	12.97	13.55	16.45	18.28	16.31	17.24
Treg/ CD4+ T cell (%)
Lymph node
model-control	4.13	4.57	4.76	4.22	5.23	5.31
Blank	3.12	2.98	3.67	3.74	2.89	3.45
PBS	2.19	1.87	3.63	4.3	2.49	3.59
Celecoxib	1.36	4.94	2.1	4.36	4.75	2.01
L161982	4.72	3.27	4.11	4.12	4.43	4.61
Spleen
model-control	2.24	3.13	2.21	3.42	2.67	3.11
Blank	1.63	1.69	1.65	1.51	1.61	1.92
PBS	1.71	1.69	1.34	1.36	2.21	1.91
Celecoxib	1.29	2.42	1.14	2.26	2.51	0.81
L161982	2.27	2.41	3.14	2.32	3.16	2.46

## Sheet: proliferation
proliferation assay		(Fig 4 B)
L161982 dose	n1	n2	n3
0	131	83	113
150	71	110	131
200	97	138	122
250	102	139	113
